# Supplementary material for: Environmental gradients reveal stress hubs pre-dating plant terrestrialization
Source: Nat Plants. 2023 Aug 28;9(9):1419–38. doi: 10.1038/s41477-023-01491-0 (PMC10505561; doi:10.1038/s41477-023-01491-0)
Supplement: Supplementary file 3 — Supplementary Tables 1–15. [file 41477_2023_1491_MOESM3_ESM.xlsx]

## Sheet: S1A
Supplemental Dataset S1A: Temperature and light intensity measurements of all 504 coordinates on the gradient table. Shown are all light intensity/irradiance measurements, assessed with the PAR Meter of all 504 wells. On the sides and below the measurements average values of the measurements are shown as well as a graph depicting the fluxuation of the measurements under the different irradiance c…
570.5	586.5	581.8	586.8	586.7	594.1	570.1	568.8	586.7	571.1	590.7	579.4	585.3	572.1	586.8	579.9	577.1	583.2	575.3	592	582	578.4	570.6	584.5	570.3	543.7	551.6	539.1		average	standard deviation	Coefficient of variation
527	557.7	547.5	558.6	552.6	561.5	530	538.5	551.6	542.9	558.4	549.3	541.6	526.4	552.6	531.9	519	540	531	549.4	545.3	544.9	533.4	559.6	537.7	503.2	516.9	506		533.263	40.904	0.0762472
472.3	481.2	492.5	501	494.7	494.3	487.7	480.4	490.3	497.1	500.6	499.8	475.9	480.4	490.5	493	478.8	474.4	481.6	480.9	481.9	483.6	487.6	483.2	467.1	465.5	464.2	454
390.9	399.4	398.4	406	402.3	398.4	399.9	398.7	393.3	390.1	394.2	393.2	396.6	394.7	394	391.2	386.3	389	384.6	389	397.1	395.3	400.8	398.7	386.4	382.4	381.2	367
332.3	336.8	334.2	342.2	339.3	338.7	338.2	342.1	332.4	333.4	332.5	338.8	341	341.3	333.8	331.3	326.7	329.6	327.9	329.6	336.6	349.7	342.6	345	329.8	319.4	319.1	313.6		329.826	54.1807	0.16329
259.3	262.4	261	261.3	270.1	269.6	265.1	267.2	259.8	260.8	265.3	270	269.6	267	265.9	262.7	254.9	258	259.3	262.2	265.9	269.6	270.8	272.6	255.5	247.1	248.1	247.3
165.16	163.23	164.28	164.85	165.41	156.58	164.26	164.42	162.18	162.32	163.34	165.03	165.11	163.68	160.03	159.84	162.91	159.5	159.86	161.92	164.07	162.57	161.25	160.68	153.56	149.12	145.25	140.55
132.83	132.53	133.8	134.81	134.56	135.03	133.78	134.05	132.3	132.58	133.17	133.81	130.34	130.73	129.1	129.73	130.03	129.66	129.51	130.95	129.53	128.26	127.39	126.82	120.83	118.76	116.87	113.42		129.604	25.814	0.197987
99.32	100.91	101.81	101.53	102.7	103.95	103.28	102.54	101.9	103.12	102.71	100.97	99	100.16	99.32	98.49	100.3	100.22	99.71	99.44	99.06	98.58	98.12	97.74	92.86	91.03	87.13	84.69
83.41	84.35	85.01	86.15	87.95	87.93	87.73	89.33	87.17	86.74	86.63	86.54	83.63	84.2	83.25	83.52	83.6	82.58	82.66	82.28	82.57	81.57	81.05	80.26	77.26	75.09	72.14	69.36
72.91	73.81	73.8	75.88	78.73	78.75	79.1	79.4	76.48	76.66	77.18	77.83	75.74	74.88	74.94	74.69	74.79	75.4	75.9	76.23	75.61	75	74.36	74.19	70.08	68.12	66.01	63.3		71.926	11.0376	0.152542
58.2	59.2	59.25	58.78	60.72	60.97	61	60.33	60.66	60.92	60.97	60.48	58.54	58.6	58.68	58.21	57.45	57.43	58.06	57.41	57.01	57.65	57.49	57.55	54.83	54.48	52.66	50.52
45.65	46.33	46.83	47.5	48.32	48.3	49.24	48.25	47.98	47.63	47.4	48.06	47.09	46.24	46.05	46.81	45.32	44.56	44.32	44.32	45.75	45.05	45.6	45.7	43.17	41.93	40.68	39.12
39.5	40.39	40.57	41.72	45.64	45.58	45.45	43.01	42.03	41.98	41.74	43.5	42.03	42.74	41.59	42.87	37.68	37.86	37.31	38.45	39.52	39.31	39.35	38.93	35.69	36.7	34.6	33.09		39.1967	6.50822	0.165049
31.73	32.51	32.95	32.96	33.5	33.97	34	33.89	33.73	33.96	34.12	33.91	31.34	31.58	31.62	31.33	30.21	30.72	30.29	29.84	31.25	31.34	30.9	30.08	28.2	27.76	27	25.8
25.46	25.7	25.78	26.24	26.54	26.24	25.98	25.93	26.77	26.78	26.78	26.8	25.78	24.16	24.25	24.29	23.31	23.28	23.08	23.8	23.33	22.88	22.68	22.44	22.01	21.23	20.46	19.66
21.91	21.76	21.03	20.03	23.86	22.84	22.85	23.61	23.01	22.94	22.85	23.8	21.28	21.46	21.41	21.26	19.61	19.59	19.47	20.53	20.24	20.46	19.54	19.97	18.38	17.83	17.22	16.06		20.989	3.33755	0.158065
18.69	19.15	19.26	17.69	19.57	19.83	19.81	19.81	19.92	20.2	20.17	20.07	17.29	17.5	17.54	17.46	17.11	17.04	16.94	16.72	16.58	16.66	16.28	16.07	15.45	15.18	14.66	13.99
The average of light intensity
Plate 1	Plate 7	Plate 13	Plate 19	Plate 25	Plate 31	Plate 37
538.617	538.283	505.544	534.7	531.892	536.25	509.942
Plate 2	Plate 8	Plate 14	Plate 20	Plate 26	Plate 32	Plate 38
332.017	335.8	330.317	332.425	324.758	337.058	316.408
Plate 3	Plate 9	Plate 15	Plate 21	Plate 27	Plate 33	Plate 39
132.922	133.38	132.786	130.461	130.334	129.506	117.839
Plate 4	Plate 10	Plate 16	Plate 22	Plate 28	Plate 34	Plate 40
72.5625	75.995	74.855	72.4067	71.9825	71.1925	64.4875
Plate 5	Plate 11	Plate 17	Plate 23	Plate 29	Plate 35	Plate 41
39.8867	42.4292	41.3367	40.1075	37.5733	38.565	34.4783
Plate 6	Plate 12	Plate 18	Plate 24	Plate 30	Plate 36	Plate 42
21.8917	23.0725	23.3408	21.14	20.04	19.7608	17.6775

## Sheet: S1B
Supplemental Dataset S1B: Temperature and light intensity measurements of all 504 coordinates on the gradient table. Shown are the temperature measurements of all 504 wells, assessed with a thermometer. Wells were filled with water (2.5 ml per well) beforehand and incubated on the table for 1 h to acclimate. Wells were always stirred with the thermometer and temperature was then measured in the m…
Measured 8_9_20 (Measured in water (2.5ml per well, Table was set to
Table was set to 2.0 - 33.0 °C
	1				7				13				19				25				31				37
	8.8	9.3	10.2	11.2	12.8	13.4	14.2	15.1	16.8	17.4	18.1	18.9	20.6	21.2	21.8	22.3	23.7	24.1	24.7	25.2	26.4	27	27.6	27.8	27.9	28.5	29.1	29.3
	8.2	8.8	9.6	10.5	12.4	13	13.8	14.6	16.4	17.1	17.9	18.7	20.5	21.1	21.7	22.4	23.8	24.1	24.7	25.3	26.4	27.1	27.7	28.3	28.1	28.7	29.2	29.8
	7.8	8.7	9.4	10.3	12.1	12.8	13.6	14.5	16.3	17.1	17.9	18.8	20.5	21.2	21.8	22.5	23.9	24.2	24.7	25.3	26.4	27.1	27.7	28.4	28.3	28.7	29.3	30
	7.9	8.4	9.2	10.3	12.1	12.7	13.5	14.5	16.1	16.8	17.6	18.4	20.2	20.8	21.5	22	23.3	23.8	24.4	24.9	26.2	26.9	27.6	28	29	29.6	30.3	30.8
	7.8	8.3	9.1	10.1	12	12.6	13.4	14.2	16.1	16.8	17.6	18.5	20.2	20.9	21.5	22.2	23.3	23.8	24.4	25	26.3	26.8	27.4	28	29	29.5	30.2	30.8
	7.8	8.3	9.1	10	12	12.7	13.4	14.2	16	16.8	17.6	18.5	20.2	20.8	21.4	22.1	23.2	23.7	24.3	24.9	26.1	26.7	27.3	27.9	28.8	29.4	30.2	30.7
	7.5	8	8.9	9.9	11.8	12.5	13.3	14	15.9	16.7	17.5	18.1	19.8	20.5	21.2	21.7	22.8	23.3	23.9	24.4	25.8	26.3	27.1	27.5	28.7	29.3	30	30.6
	7.5	8.1	8.9	9.8	11.8	12.5	13.3	14	15.8	16.6	17.4	18.1	19.7	20.4	21.1	21.6	22.7	23.2	23.8	24.4	25.8	26.3	27	27.6	28.7	29.2	29.9	30.5
	7.5	8.1	8.9	9.7	11.7	12.4	13.2	13.9	15.6	16.5	17.2	18	19.6	20.2	20.9	21.5	22.6	23.1	23.8	24.4	25.7	26.2	27	27.6	28.4	29.1	29.8	30.4
	7.4	7.9	8.6	9.4	11.4	12.1	12.9	13.7	15.3	16.1	16.8	17.5	19.2	19.8	20.5	21	22.4	22.9	23.6	24	25.5	26.1	26.9	27	28.3	29	29.7	30.1
	7.3	7.8	8.5	9.4	11.3	12	12.7	13.6	15.3	16.1	16.8	17.5	19.1	19.8	20.5	21.1	22.3	22.8	23.6	24.2	25.5	26	26.7	27.3	28.2	28.9	29.6	30.2
	7.2	7.7	8.5	9.3	11.2	12	12.6	13.4	15.3	16.1	16.8	17.5	19	19.7	20.3	21	22.2	22.8	23.4	24.1	25.3	25.9	26.6	27.2	28.1	28.8	29.4	30.1
	7	7.6	8.4	9.3	11.1	11.5	12.5	13.3	15.2	15.9	16.6	17.1	18.8	19.5	20.1	20.7	22.1	22.7	23.3	23.9	25.3	25.8	26.4	27	28.1	28.7	29.3	29.7
	7	7.5	8.3	9.2	11.1	11.8	12.5	13.3	15.1	15.8	16.5	17.2	18.7	19.4	20	20.8	22.1	22.6	23.3	24	25.2	25.8	26.4	27	28	28.7	29.2	29.8
	6.9	7.5	8.3	9.2	11.1	11.8	12.5	13.3	15	15.7	16.5	17.2	18.7	19.3	20	20.7	22.1	22.6	23.3	23.8	25.2	25.7	26.2	27	27.9	28.6	29.2	29.8
	7.3	7.8	8.6	9.5	11.5	12.1	12.7	13.4	15.1	15.8	16.5	17.2	18.7	19.4	20	20.6	22.1	22.6	23.3	23.8	25.1	25.7	26.3	26.8	27.7	28.3	29	29.3
	7.4	7.9	8.7	9.5	11.5	12.1	12.7	13.5	15.1	15.7	16.5	17.1	18.7	19.4	20	20.7	22	22.6	23.2	23.9	25	25.6	26.2	26.8	27.7	28.2	28.8	29.4
	8.2	8.7	9.5	10.2	12	12.5	13.2	13.9	15.4	16	16.7	17.4	18.9	19.5	20.2	20.8	22.1	22.6	23.3	23.9	25	25.6	26.2	26.8	27.6	28	28.7	29.1
	6				12				18				24				30				36				42
	1				7				13				19				25				31				37
	8.6		10.2		12.75		14.3		16.85		18.3833		20.85		22.0833		23.9667		24.9833		26.7333		27.9167		28.3667		29.45
	8.08333		9.63333		12.35		13.8667		16.4333		18.0333		20.5167		21.7833		23.5167		24.65		26.5		27.7		29.2167		30.5
	7.78333		9.35		12.1167		13.6167		16.1833		17.7167		20.0333		21.3333		22.95		24.1167		26.0167		27.3		28.9		30.2
	7.55		8.95		11.6667		13.15		15.7		17.15		19.4333		20.7333		22.5667		23.8167		25.7167		26.95		28.55		29.85
	7.25		8.78333		11.4		12.9		15.45		16.85		19.0667		20.3833		22.3667		23.6		25.5		26.6667		28.3333		29.5
	7.88333		9.33333		11.95		13.2333		15.5167		16.9		19.1		20.3833		22.3333		23.5667		25.3333		26.5167		27.9167		29.05
	6				12				18				24				30				36				42
	1				7				13				19				25				31				37
	9.4				13.525				17.6167				21.4667				24.475				27.325				28.9083
	8.85833				13.1083				17.2333				21.15				24.0833				27.1				29.8583
	8.56667				12.8667				16.95				20.6833				23.5333				26.6583				29.55
	8.25				12.4083				16.425				20.0833				23.1917				26.3333				29.2
	8.01667				12.15				16.15				19.725				22.9833				26.0833				28.9167
	8.60833				12.5917				16.2083				19.7417				22.95				25.925				28.4833
	6				12				18				24				30				36				42

## Sheet: S1C
Supplemental Dataset S1C: Temperature and light intensity measurements of all 504 coordinates on the gradient table. Gradient table setup with all 12-well sample numbers (1-42) as well as the labels for each well inside each 12-well plate (A1-C4)
A1	A2	A3	A4
B1	B2	B3	B4
C1	C2	C3	C4
Plate1	Plate7	Plate13	Plate19	Plate25	Plate31	Plate37
Plate2	Plate8	Plate14	Plate20	Plate26	Plate32	Plate38
Plate3	Plate9	Plate15	Plate21	Plate27	Plate33	Plate39
Plate4	Plate10	Plate16	Plate22	Plate28	Plate34	Plate40
Plate5	Plate11	Plate17	Plate23	Plate29	Plate35	Plate41
Plate6	Plate12	Plate18	Plate24	Plate30	Plate36	Plate42

## Sheet: S1D
Supplemental Dataset S1D: Temperature and light intensity measurements of all 504 coordinates on the gradient table. Shown are the temperature measurements of all 504 wells, assessed with a thermometer. Wells were filled with water (2.5 ml per well) beforehand and incubated on the table for 1 h to acclimate. Wells were always stirred with the thermometer and temperature was then measured in the m…
Table was set to 5.0 - 40.0 °C
	1				7				13				19				25				31				37
	12.7	13.5	14.3	15.3	17.2	17.9	18.6	19.5	21.3	21.9	22.7	23.4	25.2	25.9	26.4	26.6	28.4	28.9	29.5	29.7	31.3	31.6	32.2	32	32.5	32.5	32.9	34.7
	12.4	13.1	14	14.9	16.9	17.5	18.3	19	21.1	21.8	22.6	23.2	25.2	25.9	26.5	26.9	28.4	28.9	29.4	29.7	31.3	31.6	32.1	32	33.3	33.4	33.5	35.4
	12.3	13	13.8	14.8	16.7	17.4	18.2	19	21	21.7	22.5	23.2	25.2	25.8	26.4	26.7	28.4	28.9	29.3	29.8	31.2	31.5	32.3	32	34.3	33.8	33.5	35.8
	12.1	12.7	13.6	14.6	16.7	17.3	18	19.1	20.9	21.5	22.4	22.9	24.9	25.6	26.3	26.7	28.3	28.6	29.4	29.6	31.3	32	32.6	32.7	34.2	34.1	35.3	35.6
	12.1	12.8	13.6	14.5	16.5	17.3	18	18.5	20.7	21.5	22.4	22.8	24.9	25.5	26.1	26.4	27.9	28.5	29	29.3	31	31.8	32.4	32.8	34	34.5	34.9	34.5
	12.2	12.8	13.6	14.5	16.5	17.3	17.9	18.4	20.6	21.3	22.2	22.5	24.6	25.3	25.8	26.1	27.7	28.3	28.8	29.2	31	31.6	32.1	32	33.7	34.1	34.6	34.9
	11.8	12.4	13.3	14.1	16.1	16.8	17.5	18.1	20.3	21	21.7	22.3	24.3	24.9	25.6	26	27.6	28.2	28.8	28.8	30.6	31.2	31.9	31.6	33.8	34.5	35.2	35.2
	11.9	12.5	13.3	14.1	16	16.8	17.5	18.1	20.1	20.9	21.6	22	23.9	24.5	25.1	25.5	27.3	27.8	28.4	28.5	30.6	31.1	31.6	31.6	33.5	34	34.7	35.2
	11.8	12.4	13.1	13.9	15.9	16.7	17.4	17.9	19.9	20.7	21.4	21.8	23.6	24.3	24.9	25.2	27	27.6	28.2	28.5	30.4	30.9	31.4	31.5	33.2	33.8	34.4	34.5
	11.4	12	12.7	13.5	15.6	16.3	17.1	17.8	19.5	20.3	20.9	21.3	23.1	23.8	24.5	25.1	27	27.6	28.3	28.5	30.5	31	31.6	31.5	33.5	34.2	35	35.2
	11.3	12	12.7	13.3	15.5	16.3	17	17.6	19.4	20.1	20.9	21.3	23	23.7	24.3	24.8	27	27.5	28	28.3	30.2	30.9	31.4	31.5	33.1	33.8	34.5	34.8
	11.1	11.8	12.5	13.3	15.3	16.2	16.9	17.5	19.3	20	20.8	21.2	22.7	23.3	24	24.3	26.7	27	27.8	28.2	30	30.6	30.9	30.9	32.5	33.8	34.1	34.5
	10.9	11.5	12.4	13.2	15.2	15.9	16.8	17.5	19.1	19.6	20.9	21.2	22.8	23.6	24.2	24.6	26.8	27.4	28	28.3	30.2	30.8	31.4	31.4	33.2	33.5	34.4	35
	10.8	11.5	12.4	13	15.2	15.9	16.7	17.3	19.1	19.8	20.6	21.11	22.7	23.3	24	24.5	26.6	27.3	27.9	28.3	29.9	30.5	31.1	31.4	33	33.3	34.1	34.4
	10.7	11.4	12.3	13	15.1	15.8	16.7	17.2	19	19.7	20.5	21	22.5	23.2	23.8	24.3	26.4	27	27.7	28	29.4	30	30.5	30.5	32.7	33.2	33.7	33.8
	10.8	11.4	12.3	13.2	15.2	16.1	16.7	17.3	19.1	19.7	20.5	21	22.6	23.3	24.1	24.4	26.6	27.2	27.8	27.9	29.8	30.5	31	31.2	33.2	33.8	34.2	34.6
	11	11.6	12.4	13.1	15.3	16.1	16.8	17.3	19	19.7	20.5	21	22.5	23.3	23.9	24.2	26.3	27	27.5	27.8	29.4	30.1	30.8	30.8	32.9	33.3	33.9	33.6
	11.7	12.2	12.9	13.7	15.6	16.3	17	17.5	19.1	19.7	20.4	21	22.5	23.1	23.7	24	26.1	26.8	27.3	27.5	29.1	29.9	30.4	30.6	32.2	32.7	33.3	33.3
	6				12				18				24				30				36				42
	1.07976
																										0.824022
	1				7				13				19				25				31				37
	12.8333		14.5167		17.2667		18.7667		21.4667		22.9333		25.5333		26.5833		28.65		29.5667		31.4167		32.1		33.3		34.3
	12.45		14.0667		16.9333		18.3167		21.0833		22.5333		25.1333		26.2333		28.2167		29.2167		31.45		32.4333		34.1		34.9667
	12.1333		13.6333		16.3833		17.75		20.4833		21.8		24.25		25.3833		27.5833		28.5333		30.8		31.6		33.8		34.8667
	11.6		13		15.8667		17.3167		19.7667		21.0667		23.2667		24.5		27.1333		28.1833		30.5333		31.3		33.4833		34.6833
	11.1333		12.7167		15.5167		17.0333		19.3833		20.885		23.0167		24.2333		26.9167		28.0333		30.1333		31.05		33.15		34.2333
	11.45		12.9333		15.7667		17.1		19.3833		20.7333		22.8833		24.05		26.6667		27.6333		29.8		30.8		33.0167		33.8167
	6				12				18				24				30				36				42
	1				7				13				19				25				31				37
	13.675				18.0167				22.2				26.0583				29.1083				31.7583				33.8
	13.2583				17.625				21.8083				25.6833				28.7167				31.9417				34.5333
	12.8833				17.0667				21.1417				24.8167				28.0583				31.2				34.3333
	12.3				16.5917				20.4167				23.8833				27.6583				30.9167				34.0833
	11.925				16.275				20.1342				23.625				27.475				30.5917				33.6917
	12.1917				16.4333				20.0583				23.4667				27.15				30.3				33.4167
	6				12				18				24				30				36				42
																									33.9764

## Sheet: S2A
Supplemental Dataset S2A:All 504 Fv/Fm and absorption measurements of all replicates. Every absorption measurement at λ 480 nm across 504 wells of all three biological replicates (n1, n2, n3) as well as averaged values for the 42 twelve-well plates. Increase/decrease of measured values is depicted as an orange color gradient for overview.
			n1																																														n1-3
Absorbance by	480 nm		1				7				13				19				25				31				37
			0.15	0.16	0.18	0.2	0.19	0.21	0.22	0.24	0.23	0.25	0.25	0.27	0.31	0.33	0.34	0.37	0.23	0.24	0.24	0.24	0.21	0.21	0.22	0.2	0.16	0.15	0.14	0.13
			0.15	0.17	0.19	0.2	0.21	0.22	0.24	0.24	0.26	0.26	0.26	0.26	0.33	0.38	0.35	0.34	0.25	0.26	0.26	0.25	0.24	0.24	0.23	0.23	0.17	0.17	0.16	0.14
			0.16	0.17	0.19	0.2	0.22	0.24	0.25	0.27	0.28	0.29	0.29	0.29	0.39	0.34	0.39	0.41	0.27	0.29	0.29	0.29	0.29	0.28	0.28	0.24	0.18	0.2	0.18	0.16
			0.17	0.2	0.2	0.21	0.24	0.24	0.25	0.25	0.29	0.31	0.3	0.3	0.29	0.29	0.3	0.32	0.31	0.3	0.32	0.33	0.29	0.27	0.27	0.25	0.22	0.24	0.22	0.21
			0.21	0.21	0.24	0.24	0.25	0.27	0.27	0.27	0.31	0.31	0.31	0.33	0.32	0.31	0.34	0.33	0.33	0.33	0.35	0.38	0.32	0.32	0.3	0.3	0.27	0.31	0.27	0.25
			0.21	0.24	0.25	0.27	0.27	0.29	0.3	0.33	0.33	0.34	0.34	0.36	0.31	0.32	0.35	0.35	0.35	0.36	0.38	0.41	0.35	0.35	0.35	0.34	0.3	0.34	0.38	0.36
			0.27	0.29	0.28	0.29	0.28	0.29	0.31	0.32	0.3	0.3	0.31	0.3	0.35	0.34	0.31	0.31	0.33	0.31	0.31	0.31	0.33	0.32	0.32	0.33	0.33	0.3	0.33	0.32
			0.29	0.3	0.3	0.3	0.32	0.33	0.33	0.34	0.35	0.31	0.32	0.32	0.39	0.34	0.32	0.32	0.36	0.34	0.32	0.32	0.34	0.34	0.34	0.34	0.36	0.38	0.35	0.36
			0.29	0.31	0.3	0.3	0.33	0.32	0.37	0.35	0.33	0.35	0.35	0.36	0.37	0.36	0.36	0.35	0.38	0.36	0.35	0.36	0.35	0.36	0.39	0.37	0.36	0.41	0.48	0.47
			0.29	0.29	0.34	0.33	0.28	0.31	0.32	0.32	0.3	0.33	0.34	0.31	0.36	0.34	0.35	0.34	0.38	0.37	0.39	0.37	0.34	0.32	0.34	0.36	0.33	0.32	0.32	0.32
			0.33	0.32	0.33	0.32	0.32	0.34	0.34	0.32	0.33	0.34	0.34	0.32	0.4	0.39	0.35	0.36	0.43	0.42	0.39	0.39	0.34	0.35	0.35	0.38	0.37	0.36	0.34	0.34
			0.32	0.34	0.32	0.32	0.33	0.37	0.34	0.34	0.35	0.35	0.35	0.35	0.37	0.39	0.39	0.41	0.38	0.41	0.43	0.44	0.37	0.39	0.42	0.38	0.37	0.39	0.42	0.41
			0.26	0.27	0.29	0.29	0.29	0.3	0.31	0.33	0.3	0.31	0.31	0.32	0.32	0.34	0.33	0.33	0.37	0.35	0.36	0.34	0.34	0.32	0.35	0.37	0.36	0.36	0.38	0.38
			0.27	0.29	0.28	0.32	0.3	0.31	0.33	0.34	0.32	0.3	0.33	0.34	0.37	0.35	0.36	0.36	0.39	0.38	0.36	0.36	0.36	0.37	0.39	0.37	0.43	0.42	0.36	0.37
			0.32	0.29	0.31	0.3	0.34	0.35	0.34	0.34	0.36	0.33	0.34	0.35	0.38	0.36	0.38	0.38	0.39	0.38	0.4	0.41	0.37	0.37	0.41	0.42	0.42	0.46	0.48	0.47
			0.28	0.28	0.28	0.28	0.3	0.29	0.31	0.32	0.33	0.34	0.36	0.38	0.35	0.38	0.37	0.36	0.39	0.37	0.36	0.36	0.39	0.35	0.36	0.36	0.36	0.35	0.36	0.36
			0.29	0.3	0.3	0.33	0.3	0.31	0.32	0.37	0.35	0.37	0.38	0.39	0.41	0.41	0.37	0.38	0.39	0.41	0.39	0.4	0.45	0.41	0.37	0.38	0.43	0.37	0.38	0.37
			0.31	0.31	0.32	0.34	0.33	0.33	0.36	0.35	0.41	0.42	0.4	0.42	0.41	0.42	0.4	0.4	0.41	0.4	0.42	0.44	0.4	0.45	0.43	0.43	0.45	0.45	0.47	0.49
			6				12				18				24				30				36				42
Max. density by	480 nm
			1				7				13				19				25				31				37
			0.177				0.228				0.265				0.356				0.259				0.238				0.161
			0.221				0.269				0.319				0.319				0.344				0.309				0.282
			0.293				0.321				0.324				0.342				0.339				0.344				0.37
			0.321				0.327				0.334				0.371				0.4				0.36				0.359
			0.289				0.323				0.324				0.355				0.373				0.369				0.407
			0.301				0.323				0.378				0.388				0.395				0.398				0.403
			6				12				18				24				30				36				42
			n2
			1				7				13				19				25				31				37
			0.12	0.14	0.13	0.15	0.16	0.17	0.19	0.21	0.21	0.23	0.23	0.24	0.24	0.24	0.25	0.25	0.24	0.24	0.23	0.22	0.18	0.17	0.17	0.15	0.15	0.13	0.13	0.13
			0.13	0.13	0.14	0.16	0.17	0.19	0.22	0.23	0.22	0.25	0.24	0.25	0.25	0.26	0.26	0.28	0.26	0.26	0.25	0.24	0.19	0.19	0.18	0.17	0.15	0.15	0.13	0.13
			0.13	0.13	0.15	0.18	0.19	0.22	0.24	0.26	0.26	0.27	0.28	0.3	0.28	0.28	0.3	0.31	0.29	0.28	0.3	0.28	0.22	0.21	0.21	0.2	0.18	0.18	0.17	0.15
			0.17	0.17	0.2	0.21	0.27	0.28	0.3	0.3	0.32	0.31	0.31	0.32	0.35	0.35	0.36	0.34	0.32	0.31	0.33	0.35	0.3	0.28	0.26	0.26	0.2	0.19	0.18	0.16
			0.19	0.2	0.22	0.23	0.3	0.3	0.3	0.29	0.35	0.33	0.33	0.35	0.4	0.4	0.37	0.34	0.34	0.34	0.36	0.38	0.31	0.31	0.3	0.32	0.28	0.3	0.25	0.2
			0.23	0.24	0.25	0.28	0.33	0.36	0.34	0.3	0.34	0.33	0.34	0.35	0.36	0.43	0.38	0.38	0.35	0.36	0.4	0.43	0.35	0.33	0.37	0.43	0.34	0.28	0.3	0.32
			0.25	0.29	0.3	0.31	0.26	0.27	0.29	0.27	0.31	0.29	0.3	0.3	0.36	0.36	0.34	0.35	0.36	0.35	0.34	0.33	0.36	0.35	0.36	0.37	0.31	0.33	0.36	0.41
			0.33	0.31	0.32	0.32	0.29	0.29	0.3	0.29	0.29	0.31	0.29	0.28	0.41	0.4	0.38	0.36	0.39	0.4	0.36	0.34	0.41	0.4	0.38	0.36	0.52	0.52	0.39	0.42
			0.32	0.34	0.34	0.34	0.3	0.29	0.3	0.31	0.33	0.35	0.32	0.32	0.39	0.42	0.39	0.4	0.42	0.41	0.4	0.36	0.41	0.49	0.42	0.48	0.49	0.58	0.58	0.48
			0.28	0.3	0.3	0.31	0.3	0.31	0.33	0.34	0.32	0.32	0.34	0.34	0.37	0.38	0.38	0.39	0.37	0.35	0.34	0.34	0.36	0.42	0.41	0.43	0.36	0.37	0.4	0.39
			0.31	0.32	0.32	0.31	0.34	0.36	0.35	0.31	0.38	0.36	0.34	0.35	0.43	0.41	0.4	0.35	0.4	0.38	0.36	0.37	0.51	0.48	0.46	0.41	0.48	0.48	0.44	0.41
			0.34	0.37	0.33	0.33	0.4	0.4	0.3	0.38	0.38	0.36	0.35	0.36	0.43	0.46	0.42	0.38	0.37	0.4	0.39	0.41	0.48	0.52	0.49	0.45	0.48	0.58	0.55	0.51
			0.29	0.3	0.33	0.34	0.28	0.31	0.33	0.35	0.3	0.34	0.34	0.34	0.35	0.39	0.39	0.41	0.35	0.4	0.39	0.39	0.37	0.35	0.35	0.37	0.37	0.38	0.42	0.44
			0.35	0.34	0.34	0.36	0.33	0.33	0.34	0.34	0.35	0.36	0.34	0.35	0.45	0.42	0.4	0.38	0.46	0.46	0.42	0.41	0.44	0.42	0.36	0.38	0.54	0.48	0.51	0.47
			0.35	0.35	0.35	0.39	0.36	0.37	0.34	0.35	0.36	0.37	0.36	0.39	0.43	0.47	0.4	0.42	0.41	0.45	0.47	0.42	0.43	0.42	0.46	0.43	0.43	0.55	0.61	0.57
			0.28	0.31	0.34	0.35	0.32	0.36	0.36	0.37	0.34	0.41	0.39	0.41	0.37	0.4	0.4	0.41	0.39	0.4	0.39	0.38	0.39	0.35	0.35	0.37	0.37	0.37	0.37	0.43
			0.36	0.34	0.35	0.36	0.39	0.4	0.4	0.4	0.43	0.42	0.42	0.4	0.47	0.46	0.44	0.39	0.49	0.45	0.4	0.37	0.46	0.41	0.38	0.37	0.54	0.47	0.5	0.41
			0.39	0.4	0.44	0.42	0.45	0.45	0.45	0.45	0.45	0.47	0.42	0.38	0.46	0.5	0.48	0.45	0.5	0.49	0.46	0.47	0.46	0.42	0.46	0.46	0.44	0.51	0.5	0.59
			6				12				18				24				30				36				42
			1				7				13				19				25				31				37
			0.141				0.204				0.249				0.267				0.256				0.187				0.148
			0.216				0.303				0.332				0.371				0.354				0.318				0.25
			0.314				0.289				0.307				0.381				0.371				0.396				0.448
			0.319				0.342				0.35				0.4				0.372				0.451				0.454
			0.339				0.334				0.349				0.41				0.419				0.398				0.48
			0.361				0.399				0.41				0.435				0.433				0.406				0.457
			6				12				18				24				30				36				42
			n3
			1				7				13				19				25				31				37
			0.13	0.15	0.17	0.17	0.24	0.25	0.27	0.28	0.28	0.3	0.3	0.31	0.29	0.28	0.26	0.26	0.25	0.26	0.26	0.26	0.23	0.22	0.23	0.22	0.19	0.18	0.17	0.17
			0.14	0.16	0.19	0.21	0.25	0.27	0.29	0.3	0.29	0.32	0.33	0.32	0.3	0.32	0.3	0.29	0.27	0.29	0.3	0.27	0.26	0.27	0.25	0.23	0.24	0.21	0.19	0.15
			0.14	0.17	0.19	0.21	0.26	0.3	0.32	0.35	0.32	0.39	0.36	0.4	0.32	0.35	0.34	0.33	0.28	0.3	0.31	0.31	0.34	0.28	0.35	0.3	0.25	0.26	0.24	0.22
			0.19	0.21	0.23	0.23	0.31	0.31	0.29	0.28	0.3	0.32	0.31	0.33	0.3	0.3	0.31	0.3	0.32	0.34	0.32	0.32	0.32	0.32	0.31	0.31	0.27	0.29	0.28	0.28
			0.21	0.24	0.25	0.25	0.31	0.29	0.29	0.27	0.35	0.35	0.34	0.32	0.32	0.32	0.31	0.32	0.37	0.35	0.33	0.34	0.4	0.35	0.34	0.35	0.44	0.41	0.32	0.31
			0.23	0.27	0.27	0.28	0.32	0.3	0.3	0.3	0.29	0.33	0.32	0.38	0.33	0.34	0.32	0.34	0.38	0.38	0.4	0.47	0.39	0.42	0.47	0.43	0.48	0.49	0.54	0.48
			0.25	0.27	0.28	0.31	0.29	0.33	0.35	0.35	0.29	0.31	0.3	0.32	0.33	0.37	0.38	0.4	0.3	0.32	0.32	0.32	0.35	0.34	0.38	0.37	0.34	0.34	0.38	0.37
			0.26	0.28	0.3	0.31	0.34	0.36	0.32	0.35	0.31	0.31	0.32	0.33	0.46	0.42	0.43	0.39	0.33	0.33	0.32	0.31	0.44	0.39	0.38	0.4	0.5	0.37	0.36	0.37
			0.27	0.31	0.33	0.38	0.42	0.35	0.35	0.37	0.33	0.32	0.31	0.33	0.44	0.46	0.5	0.49	0.34	0.34	0.33	0.33	0.49	0.45	0.49	0.49	0.49	0.43	0.56	0.56
			0.26	0.28	0.29	0.3	0.31	0.33	0.33	0.36	0.31	0.35	0.37	0.35	0.31	0.36	0.34	0.34	0.38	0.39	0.39	0.38	0.34	0.35	0.37	0.35	0.37	0.38	0.39	0.4
			0.27	0.27	0.27	0.28	0.4	0.4	0.42	0.38	0.4	0.38	0.4	0.4	0.37	0.39	0.37	0.36	0.43	0.47	0.41	0.38	0.41	0.45	0.41	0.37	0.5	0.47	0.43	0.44
			0.28	0.29	0.3	0.32	0.46	0.44	0.48	0.49	0.35	0.39	0.4	0.47	0.38	0.4	0.42	0.39	0.51	0.53	0.48	0.5	0.47	0.49	0.45	0.45	0.47	0.53	0.59	0.59
			0.26	0.27	0.27	0.27	0.3	0.35	0.35	0.38	0.29	0.31	0.33	0.35	0.32	0.36	0.36	0.37	0.33	0.35	0.35	0.34	0.32	0.32	0.32	0.33	0.38	0.37	0.43	0.44
			0.27	0.25	0.28	0.28	0.4	0.4	0.39	0.42	0.34	0.34	0.35	0.37	0.42	0.41	0.4	0.37	0.39	0.38	0.36	0.37	0.34	0.33	0.32	0.33	0.48	0.46	0.51	0.42
			0.29	0.29	0.29	0.32	0.38	0.41	0.4	0.46	0.34	0.38	0.39	0.42	0.45	0.44	0.45	0.5	0.4	0.4	0.39	0.42	0.34	0.33	0.37	0.41	0.52	0.55	0.58	0.57
			0.27	0.31	0.31	0.33	0.3	0.34	0.37	0.36	0.3	0.36	0.37	0.4	0.33	0.37	0.38	0.4	0.37	0.35	0.35	0.36	0.39	0.42	0.41	0.42	0.36	0.37	0.38	0.39
			0.33	0.34	0.34	0.35	0.42	0.4	0.42	0.4	0.41	0.42	0.4	0.4	0.41	0.45	0.39	0.4	0.43	0.4	0.36	0.37	0.51	0.47	0.45	0.43	0.55	0.45	0.46	0.39
			0.31	0.32	0.38	0.44	0.48	0.44	0.48	0.46	0.44	0.45	0.43	0.48	0.43	0.47	0.48	0.48	0.44	0.43	0.42	0.45	0.48	0.57	0.52	0.52	0.5	0.58	0.56	0.52
			6				12				18				24				30				36				42
			1				7				13				19				25				31				37
			0.169				0.282				0.325				0.303				0.279				0.265				0.207
			0.238				0.297				0.328				0.317				0.36				0.368				0.381
			0.296				0.349				0.315				0.423				0.323				0.414				0.421
			0.284				0.399				0.381				0.368				0.437				0.408				0.464
			0.279				0.386				0.352				0.404				0.373				0.337				0.476
			0.336				0.405				0.403				0.416				0.395				0.466				0.458
			6				12				18				24				30				36				42

## Sheet: S2B
Supplemental Dataset S2B:All 504 Fv/Fm and absorption measurements of all replicates. Every absorption measurement at λ 680 nm across 504 wells of all three biological replicates (n1, n2, n3) as well as averaged values for the 42 twelve-well plates. Increase/decrease of measured values is depicted as an green color gradient for overview.
			n1
Absorbance by	680 nm		1				7				13				19				25				31				37
			0.114	0.133	0.152	0.173	0.16	0.179	0.195	0.212	0.205	0.223	0.23	0.253	0.285	0.279	0.335	0.376	0.204	0.218	0.227	0.221	0.211	0.209	0.214	0.171	0.155	0.159	0.137	0.127
			0.118	0.14	0.165	0.168	0.175	0.201	0.216	0.22	0.233	0.252	0.247	0.247	0.327	0.358	0.335	0.363	0.24	0.264	0.262	0.236	0.228	0.224	0.204	0.214	0.168	0.173	0.154	0.11
			0.128	0.142	0.156	0.177	0.188	0.206	0.22	0.238	0.246	0.285	0.28	0.292	0.42	0.399	0.392	0.4	0.266	0.3	0.28	0.284	0.291	0.254	0.264	0.218	0.185	0.193	0.162	0.133
			0.143	0.179	0.181	0.187	0.209	0.22	0.231	0.241	0.272	0.317	0.295	0.301	0.273	0.285	0.3	0.297	0.289	0.337	0.319	0.38	0.298	0.287	0.265	0.271	0.244	0.285	0.269	0.253
			0.183	0.191	0.228	0.221	0.23	0.259	0.286	0.268	0.336	0.348	0.317	0.314	0.322	0.306	0.317	0.295	0.358	0.361	0.366	0.371	0.361	0.354	0.32	0.333	0.303	0.365	0.35	0.323
			0.191	0.216	0.234	0.253	0.252	0.327	0.341	0.352	0.345	0.322	0.336	0.342	0.325	0.323	0.325	0.366	0.398	0.382	0.393	0.41	0.39	0.368	0.378	0.347	0.356	0.401	0.38	0.372
			0.268	0.276	0.277	0.278	0.294	0.299	0.306	0.329	0.335	0.36	0.347	0.341	0.384	0.374	0.338	0.353	0.372	0.385	0.348	0.369	0.346	0.355	0.382	0.398	0.362	0.374	0.392	0.436
			0.327	0.309	0.29	0.29	0.345	0.347	0.336	0.351	0.4	0.379	0.356	0.371	0.447	0.389	0.355	0.33	0.429	0.404	0.359	0.377	0.43	0.422	0.367	0.398	0.473	0.477	0.421	0.465
			0.294	0.315	0.302	0.332	0.357	0.371	0.364	0.383	0.365	0.351	0.368	0.407	0.404	0.389	0.404	0.336	0.411	0.415	0.389	0.414	0.426	0.432	0.426	0.359	0.417	0.43	0.444	0.413
			0.301	0.328	0.351	0.315	0.307	0.326	0.367	0.357	0.311	0.341	0.336	0.337	0.405	0.416	0.4	0.442	0.446	0.455	0.477	0.46	0.365	0.381	0.427	0.485	0.397	0.396	0.393	0.426
			0.402	0.342	0.36	0.404	0.373	0.377	0.353	0.292	0.371	0.356	0.35	0.359	0.458	0.424	0.424	0.419	0.483	0.478	0.462	0.448	0.411	0.404	0.449	0.427	0.455	0.453	0.452	0.433
			0.305	0.352	0.333	0.332	0.361	0.354	0.298	0.337	0.337	0.372	0.351	0.411	0.431	0.462	0.449	0.461	0.406	0.474	0.465	0.466	0.407	0.445	0.448	0.411	0.424	0.45	0.466	0.476
			0.265	0.283	0.308	0.314	0.301	0.337	0.354	0.349	0.281	0.317	0.324	0.316	0.363	0.349	0.363	0.393	0.392	0.386	0.394	0.376	0.356	0.369	0.408	0.432	0.392	0.507	0.507	0.496
			0.31	0.324	0.319	0.304	0.385	0.371	0.386	0.338	0.335	0.332	0.341	0.33	0.423	0.403	0.391	0.406	0.417	0.416	0.41	0.41	0.392	0.424	0.436	0.399	0.525	0.539	0.512	0.407
			0.321	0.338	0.289	0.304	0.34	0.413	0.325	0.333	0.367	0.349	0.329	0.354	0.39	0.4	0.357	0.386	0.407	0.379	0.394	0.433	0.379	0.432	0.45	0.385	0.456	0.475	0.554	0.53
			0.289	0.309	0.316	0.307	0.338	0.332	0.33	0.357	0.365	0.372	0.398	0.415	0.421	0.431	0.401	0.424	0.444	0.446	0.423	0.457	0.515	0.455	0.455	0.481	0.442	0.541	0.519	0.528
			0.337	0.344	0.339	0.334	0.368	0.359	0.382	0.379	0.41	0.442	0.425	0.408	0.463	0.45	0.413	0.431	0.457	0.484	0.475	0.463	0.442	0.513	0.479	0.509	0.526	0.552	0.453	0.517
			0.32	0.351	0.296	0.314	0.328	0.395	0.343	0.351	0.436	0.43	0.408	0.444	0.448	0.451	0.404	0.442	0.472	0.419	0.434	0.503	0.375	0.506	0.468	0.492	0.566	0.539	0.502	0.526
			6				12				18				24				30				36				42
Max. density by	680 nm
			1				7				13				19				25				31				37
			0.147167				0.200833				0.249417				0.35575				0.250167				0.225167				0.154667
			0.200583				0.268				0.320417				0.311167				0.363667				0.331				0.325083
			0.2965				0.340167				0.365				0.37525				0.389333				0.395083				0.425333
			0.34375				0.341833				0.352667				0.432583				0.46				0.421667				0.435083
			0.306583				0.352667				0.33125				0.385333				0.401167				0.405167				0.491667
			0.321333				0.355167				0.41275				0.431583				0.456417				0.474167				0.517583
			6				12				18				24				30				36				42
			n2
			1				7				13				19				25				31				37
			0.097	0.115	0.109	0.127	0.14	0.157	0.174	0.203	0.197	0.21	0.214	0.225	0.219	0.223	0.239	0.238	0.208	0.242	0.225	0.205	0.167	0.16	0.179	0.162	0.131	0.157	0.12	0.138
			0.101	0.104	0.121	0.133	0.16	0.189	0.209	0.216	0.208	0.235	0.237	0.246	0.254	0.253	0.255	0.274	0.261	0.236	0.251	0.254	0.211	0.221	0.183	0.173	0.167	0.175	0.139	0.124
			0.111	0.111	0.123	0.153	0.179	0.211	0.226	0.248	0.232	0.258	0.265	0.292	0.253	0.291	0.296	0.328	0.259	0.309	0.318	0.274	0.241	0.253	0.231	0.203	0.19	0.182	0.159	0.136
			0.142	0.167	0.187	0.201	0.254	0.291	0.278	0.299	0.304	0.337	0.318	0.36	0.394	0.439	0.42	0.434	0.305	0.302	0.344	0.386	0.3	0.262	0.306	0.355	0.215	0.26	0.229	0.183
			0.191	0.214	0.231	0.227	0.341	0.299	0.312	0.323	0.412	0.363	0.376	0.367	0.467	0.456	0.431	0.339	0.376	0.384	0.386	0.389	0.416	0.384	0.371	0.298	0.389	0.363	0.323	0.254
			0.209	0.253	0.243	0.277	0.323	0.377	0.34	0.309	0.361	0.368	0.358	0.352	0.388	0.475	0.322	0.353	0.384	0.416	0.418	0.472	0.423	0.432	0.413	0.48	0.417	0.362	0.365	0.327
			0.282	0.352	0.356	0.356	0.284	0.314	0.278	0.292	0.31	0.313	0.306	0.322	0.413	0.44	0.41	0.41	0.423	0.423	0.417	0.441	0.364	0.453	0.493	0.5	0.406	0.478	0.528	0.52
			0.371	0.377	0.356	0.324	0.318	0.348	0.329	0.274	0.267	0.337	0.298	0.289	0.423	0.433	0.436	0.412	0.457	0.45	0.429	0.457	0.479	0.479	0.471	0.496	0.571	0.573	0.517	0.545
			0.331	0.385	0.304	0.351	0.323	0.281	0.283	0.311	0.307	0.381	0.329	0.314	0.379	0.404	0.353	0.404	0.441	0.468	0.385	0.422	0.503	0.555	0.544	0.522	0.555	0.557	0.564	0.502
			0.318	0.344	0.333	0.369	0.379	0.395	0.346	0.352	0.377	0.353	0.359	0.388	0.469	0.444	0.426	0.499	0.42	0.385	0.389	0.413	0.501	0.526	0.5	0.559	0.494	0.579	0.59	0.569
			0.376	0.378	0.352	0.329	0.399	0.406	0.371	0.326	0.423	0.398	0.397	0.389	0.456	0.485	0.478	0.464	0.401	0.431	0.418	0.41	0.577	0.562	0.564	0.541	0.532	0.584	0.584	0.557
			0.413	0.413	0.334	0.341	0.441	0.456	0.277	0.406	0.415	0.37	0.352	0.345	0.47	0.485	0.402	0.442	0.361	0.398	0.419	0.462	0.48	0.551	0.501	0.517	0.394	0.577	0.583	0.558
			0.349	0.394	0.362	0.362	0.309	0.35	0.398	0.404	0.363	0.368	0.378	0.364	0.454	0.482	0.438	0.441	0.516	0.508	0.488	0.547	0.463	0.528	0.475	0.548	0.506	0.599	0.587	0.595
			0.399	0.407	0.371	0.321	0.375	0.403	0.385	0.36	0.41	0.402	0.391	0.353	0.499	0.466	0.461	0.501	0.499	0.509	0.475	0.509	0.547	0.559	0.487	0.52	0.568	0.599	0.595	0.567
			0.362	0.33	0.322	0.379	0.334	0.44	0.317	0.357	0.378	0.39	0.343	0.396	0.447	0.489	0.382	0.496	0.372	0.497	0.456	0.507	0.426	0.536	0.53	0.469	0.322	0.556	0.572	0.585
			0.34	0.388	0.437	0.414	0.416	0.465	0.459	0.425	0.453	0.478	0.479	0.441	0.493	0.517	0.466	0.55	0.545	0.48	0.498	0.532	0.494	0.481	0.485	0.56	0.524	0.614	0.585	0.587
			0.45	0.434	0.447	0.409	0.444	0.456	0.429	0.46	0.483	0.491	0.454	0.508	0.471	0.542	0.509	0.512	0.567	0.528	0.533	0.507	0.524	0.522	0.476	0.549	0.601	0.602	0.596	0.608
			0.462	0.501	0.482	0.41	0.524	0.487	0.487	0.47	0.483	0.521	0.436	0.449	0.428	0.525	0.532	0.53	0.554	0.544	0.5	0.508	0.477	0.458	0.499	0.533	0.481	0.586	0.574	0.591
			6				12				18				24				30				36				42
			1				7				13				19				25				31				37
			0.117083				0.192667				0.234917				0.26025				0.2535				0.198667				0.1515
			0.211833				0.312167				0.356333				0.409833				0.380167				0.37				0.30725
			0.345417				0.302917				0.314417				0.40975				0.434417				0.48825				0.526333
			0.358333				0.3795				0.3805				0.46				0.408917				0.531583				0.550083
			0.363167				0.369333				0.378				0.463				0.49025				0.507333				0.55425
			0.431167				0.460167				0.473				0.50625				0.524667				0.504833				0.579083
			6				12				18				24				30				36				42
			n3
			1				7				13				19				25				31				37
			0.11	0.135	0.15	0.156	0.212	0.235	0.267	0.279	0.257	0.313	0.3	0.348	0.311	0.302	0.279	0.268	0.232	0.26	0.255	0.244	0.259	0.3	0.314	0.267	0.2	0.248	0.232	0.211
			0.113	0.145	0.175	0.183	0.244	0.271	0.29	0.312	0.276	0.345	0.331	0.331	0.319	0.318	0.303	0.275	0.28	0.299	0.296	0.253	0.337	0.378	0.323	0.25	0.337	0.248	0.235	0.163
			0.117	0.154	0.174	0.191	0.257	0.293	0.312	0.341	0.303	0.41	0.394	0.391	0.302	0.368	0.356	0.341	0.274	0.302	0.279	0.341	0.399	0.351	0.382	0.321	0.332	0.323	0.278	0.214
			0.176	0.203	0.218	0.228	0.281	0.293	0.263	0.282	0.393	0.361	0.324	0.396	0.321	0.318	0.305	0.295	0.339	0.345	0.355	0.397	0.384	0.413	0.465	0.484	0.363	0.482	0.45	0.4
			0.206	0.243	0.254	0.253	0.319	0.303	0.374	0.279	0.345	0.423	0.39	0.336	0.327	0.32	0.324	0.321	0.419	0.418	0.413	0.428	0.488	0.517	0.471	0.512	0.5	0.537	0.497	0.455
			0.254	0.297	0.324	0.346	0.403	0.371	0.293	0.317	0.247	0.29	0.304	0.314	0.336	0.366	0.314	0.321	0.401	0.411	0.433	0.414	0.506	0.502	0.496	0.5	0.512	0.515	0.517	0.512
			0.254	0.277	0.292	0.328	0.357	0.343	0.404	0.388	0.27	0.421	0.325	0.416	0.377	0.436	0.5	0.493	0.315	0.332	0.313	0.326	0.434	0.536	0.573	0.543	0.46	0.457	0.549	0.543
			0.304	0.318	0.326	0.352	0.348	0.335	0.321	0.334	0.285	0.267	0.29	0.339	0.461	0.451	0.432	0.504	0.353	0.354	0.316	0.331	0.534	0.546	0.518	0.558	0.565	0.563	0.469	0.527
			0.296	0.343	0.375	0.379	0.478	0.339	0.313	0.333	0.306	0.303	0.288	0.303	0.439	0.487	0.503	0.46	0.36	0.357	0.318	0.37	0.563	0.519	0.527	0.544	0.446	0.523	0.523	0.557
			0.268	0.296	0.298	0.307	0.371	0.458	0.437	0.41	0.394	0.366	0.419	0.413	0.404	0.358	0.36	0.412	0.507	0.487	0.571	0.542	0.446	0.447	0.428	0.515	0.457	0.527	0.594	0.571
			0.315	0.296	0.311	0.317	0.468	0.497	0.406	0.36	0.407	0.378	0.395	0.428	0.406	0.398	0.373	0.404	0.48	0.533	0.478	0.493	0.463	0.479	0.423	0.465	0.494	0.598	0.56	0.555
			0.31	0.341	0.331	0.349	0.507	0.494	0.47	0.464	0.334	0.392	0.346	0.47	0.414	0.425	0.437	0.427	0.52	0.542	0.459	0.523	0.484	0.545	0.408	0.494	0.489	0.564	0.58	0.56
			0.259	0.284	0.288	0.305	0.396	0.475	0.511	0.343	0.349	0.339	0.397	0.382	0.442	0.433	0.365	0.461	0.416	0.354	0.383	0.39	0.369	0.333	0.358	0.394	0.476	0.574	0.594	0.588
			0.308	0.298	0.309	0.319	0.484	0.445	0.407	0.38	0.378	0.393	0.39	0.414	0.446	0.444	0.432	0.492	0.421	0.425	0.425	0.467	0.43	0.375	0.381	0.43	0.563	0.579	0.532	0.567
			0.327	0.32	0.341	0.381	0.459	0.387	0.412	0.423	0.388	0.412	0.423	0.414	0.488	0.509	0.445	0.479	0.41	0.429	0.353	0.436	0.436	0.431	0.437	0.487	0.543	0.536	0.558	0.521
			0.339	0.37	0.424	0.379	0.445	0.489	0.465	0.476	0.441	0.429	0.434	0.444	0.445	0.444	0.461	0.506	0.44	0.467	0.509	0.473	0.521	0.444	0.499	0.583	0.469	0.576	0.602	0.583
			0.389	0.411	0.391	0.461	0.475	0.517	0.531	0.439	0.44	0.46	0.427	0.445	0.421	0.455	0.43	0.535	0.527	0.485	0.468	0.455	0.57	0.506	0.553	0.568	0.601	0.604	0.594	0.589
			0.405	0.42	0.393	0.45	0.555	0.452	0.539	0.396	0.445	0.479	0.428	0.499	0.384	0.527	0.462	0.502	0.521	0.507	0.465	0.499	0.447	0.56	0.529	0.564	0.565	0.547	0.56	0.54
			6				12				18				24				30				36				42
			1				7				13				19				25				31				37
			0.15025				0.276083				0.33325				0.311833				0.27625				0.323417				0.25175
			0.250167				0.314833				0.343583				0.322333				0.39775				0.478167				0.478333
			0.320333				0.35775				0.31775				0.461917				0.337083				0.532917				0.515167
			0.311583				0.445167				0.395167				0.4015				0.51125				0.466417				0.54575
			0.311583				0.426833				0.389917				0.453				0.409083				0.405083				0.552583
			0.402667				0.481583				0.447583				0.464333				0.484667				0.528667				0.569167
			6				12				18				24				30				36				42

## Sheet: S2C
Supplemental Dataset S2C:All 504 Fv/Fm and absorption measurements of all replicates. Every absorption measurement at λ 750 nm across 504 wells of all three biological replicates (n1, n2, n3) as well as averaged values for the 42 twelve-well plates. Increase/decrease of measured values is depicted as an grey color gradient for overview.
			n1
Absorbance by	750 nm		1				7				13				19				25				31				37
			0.098	0.106	0.11	0.126	0.115	0.122	0.132	0.145	0.147	0.151	0.153	0.163	0.19	0.208	0.212	0.204	0.145	0.158	0.16	0.151	0.15	0.172	0.159	0.132	0.144	0.15	0.133	0.127
			0.096	0.104	0.109	0.116	0.122	0.132	0.132	0.142	0.162	0.167	0.168	0.169	0.213	0.206	0.205	0.201	0.158	0.176	0.162	0.159	0.172	0.166	0.152	0.154	0.153	0.152	0.14	0.108
			0.101	0.109	0.109	0.118	0.123	0.137	0.139	0.152	0.155	0.17	0.173	0.179	0.208	0.197	0.19	0.195	0.174	0.172	0.169	0.16	0.185	0.162	0.165	0.154	0.15	0.144	0.138	0.113
			0.101	0.121	0.121	0.124	0.134	0.143	0.14	0.155	0.168	0.169	0.15	0.162	0.145	0.156	0.146	0.168	0.155	0.18	0.179	0.193	0.174	0.183	0.186	0.186	0.178	0.197	0.186	0.18
			0.12	0.127	0.141	0.139	0.148	0.166	0.181	0.179	0.185	0.191	0.172	0.17	0.166	0.174	0.145	0.138	0.184	0.184	0.181	0.177	0.195	0.207	0.193	0.201	0.199	0.216	0.206	0.203
			0.131	0.137	0.145	0.157	0.145	0.2	0.193	0.185	0.19	0.164	0.17	0.16	0.169	0.165	0.172	0.174	0.183	0.185	0.173	0.15	0.191	0.189	0.186	0.184	0.209	0.215	0.208	0.221
			0.16	0.178	0.156	0.154	0.171	0.175	0.159	0.176	0.181	0.194	0.189	0.182	0.18	0.183	0.17	0.169	0.169	0.178	0.18	0.186	0.166	0.19	0.183	0.199	0.187	0.207	0.21	0.222
			0.201	0.186	0.162	0.152	0.183	0.19	0.177	0.181	0.19	0.191	0.178	0.186	0.189	0.187	0.168	0.164	0.181	0.185	0.179	0.178	0.193	0.194	0.186	0.177	0.215	0.219	0.217	0.217
			0.161	0.205	0.156	0.168	0.201	0.203	0.188	0.179	0.183	0.182	0.183	0.193	0.18	0.183	0.172	0.161	0.182	0.171	0.171	0.18	0.192	0.178	0.176	0.145	0.196	0.205	0.201	0.192
			0.183	0.209	0.207	0.188	0.18	0.197	0.181	0.17	0.169	0.167	0.154	0.141	0.183	0.187	0.175	0.192	0.192	0.194	0.19	0.193	0.166	0.184	0.194	0.206	0.187	0.204	0.202	0.215
			0.229	0.215	0.213	0.199	0.189	0.193	0.165	0.152	0.175	0.17	0.167	0.166	0.195	0.193	0.191	0.194	0.19	0.189	0.189	0.191	0.19	0.186	0.195	0.194	0.205	0.206	0.209	0.214
			0.168	0.212	0.18	0.165	0.181	0.19	0.132	0.157	0.171	0.177	0.162	0.188	0.19	0.195	0.179	0.187	0.172	0.196	0.17	0.194	0.155	0.185	0.175	0.165	0.171	0.201	0.206	0.214
			0.169	0.185	0.17	0.183	0.176	0.189	0.17	0.179	0.139	0.147	0.143	0.137	0.174	0.172	0.154	0.178	0.17	0.18	0.172	0.185	0.170111	0.181444	0.186667	0.197778	0.188	0.211	0.221	0.222
			0.189	0.192	0.19	0.148	0.195	0.187	0.187	0.162	0.165	0.156	0.158	0.141	0.181	0.175	0.172	0.183	0.175	0.187	0.181	0.181	0.183111	0.195889	0.177556	0.175778	0.215	0.217	0.218	0.201
			0.17	0.196	0.14	0.145	0.183	0.201	0.146	0.155	0.162	0.171	0.135	0.148	0.177	0.183	0.149	0.18	0.176	0.171	0.164	0.189	0.170778	0.186	0.175333	0.155778	0.208	0.207	0.213	0.21
			0.17	0.188	0.176	0.154	0.16	0.176	0.171	0.167	0.169	0.183	0.184	0.193	0.182	0.191	0.174	0.194	0.194	0.205	0.195	0.199	0.203	0.203	0.19	0.203	0.191	0.211	0.218	0.223
			0.198	0.193	0.186	0.137	0.182	0.178	0.181	0.179	0.185	0.189	0.181	0.18	0.193	0.193	0.192	0.192	0.181	0.191	0.186	0.197	0.189	0.197	0.191	0.212	0.223	0.216	0.186	0.217
			0.182	0.189	0.139	0.14	0.176	0.187	0.141	0.153	0.202	0.186	0.167	0.181	0.187	0.2	0.163	0.186	0.202	0.18	0.166	0.197	0.151	0.196	0.182	0.198	0.193	0.203	0.166	0.2
			6				12				18				24				30				36				42
Max. density by	750 nm
			1				7				13				19				25				31				37
			0.1085				0.13275				0.163083				0.202417				0.162				0.16025				0.137667
			0.130333				0.164083				0.170917				0.159833				0.177				0.189583				0.2015
			0.169917				0.181917				0.186				0.1755				0.178333				0.181583				0.207333
			0.197333				0.173917				0.16725				0.188417				0.188333				0.182917				0.202833
			0.173083				0.1775				0.150167				0.173167				0.177583				0.179685				0.210917
			0.171				0.170917				0.183333				0.18725				0.191083				0.192917				0.203917
			6				12				18				24				30				36				42
			n2
			1				7				13				19				25				31				37
			0.084	0.094	0.091	0.097	0.111	0.135	0.137	0.143	0.139	0.153	0.153	0.16	0.159	0.167	0.16	0.166	0.138	0.166	0.162	0.148	0.131	0.14	0.149	0.141	0.132	0.142	0.124	0.125
			0.086	0.086	0.097	0.1	0.128	0.139	0.152	0.146	0.144	0.161	0.166	0.157	0.182	0.175	0.171	0.176	0.18	0.171	0.173	0.164	0.163	0.167	0.151	0.146	0.145	0.153	0.142	0.129
			0.089	0.094	0.096	0.114	0.134	0.147	0.143	0.155	0.152	0.166	0.155	0.173	0.142	0.182	0.17	0.188	0.16	0.191	0.173	0.163	0.163	0.167	0.158	0.151	0.16	0.143	0.134	0.125
			0.101	0.122	0.124	0.137	0.161	0.178	0.161	0.164	0.171	0.173	0.182	0.192	0.192	0.205	0.205	0.196	0.167	0.172	0.198	0.201	0.179	0.2	0.204	0.202	0.167	0.182	0.156	0.165
			0.131	0.151	0.153	0.142	0.195	0.166	0.171	0.182	0.203	0.178	0.18	0.191	0.205	0.197	0.186	0.167	0.193	0.189	0.184	0.184	0.219	0.214	0.205	0.188	0.211	0.205	0.202	0.185
			0.125	0.158	0.136	0.153	0.176	0.198	0.171	0.157	0.177	0.182	0.171	0.16	0.181	0.206	0.145	0.172	0.174	0.187	0.181	0.198	0.181	0.204	0.196	0.206	0.221	0.208	0.208	0.198
			0.175	0.203	0.179	0.183	0.178	0.182	0.14	0.165	0.172	0.177	0.168	0.168	0.196	0.197	0.198	0.2	0.185	0.195	0.191	0.182	0.179	0.192	0.21	0.209	0.178	0.222	0.23	0.216
			0.205	0.214	0.206	0.174	0.166	0.178	0.181	0.132	0.133	0.179	0.162	0.145	0.18	0.192	0.188	0.185	0.19	0.186	0.18	0.192	0.201	0.199	0.198	0.201	0.232	0.224	0.216	0.225
			0.186	0.215	0.15	0.167	0.199	0.14	0.136	0.153	0.158	0.199	0.158	0.16	0.178	0.183	0.147	0.181	0.183	0.191	0.171	0.186	0.201	0.204	0.199	0.195	0.214	0.217	0.222	0.213
			0.195	0.194	0.154	0.176	0.191	0.184	0.169	0.16	0.187	0.172	0.163	0.181	0.192	0.191	0.19	0.211	0.181	0.174	0.178	0.197	0.209	0.218	0.217	0.209	0.203	0.222	0.231	0.232
			0.205	0.204	0.179	0.159	0.197	0.194	0.185	0.147	0.205	0.19	0.182	0.185	0.191	0.197	0.192	0.197	0.154	0.193	0.185	0.189	0.218	0.204	0.205	0.207	0.208	0.225	0.216	0.221
			0.212	0.216	0.168	0.168	0.209	0.206	0.129	0.185	0.188	0.181	0.152	0.163	0.2	0.194	0.166	0.191	0.154	0.169	0.174	0.195	0.209	0.21	0.193	0.199	0.182	0.218	0.217	0.215
			0.2	0.21	0.185	0.168	0.171	0.173	0.188	0.193	0.182	0.188	0.174	0.157	0.193	0.198	0.192	0.198	0.201	0.205	0.205	0.207	0.182	0.217	0.215	0.221	0.204	0.228	0.222	0.231
			0.212	0.2	0.2	0.151	0.169	0.187	0.178	0.158	0.19	0.186	0.172	0.154	0.2	0.195	0.189	0.197	0.198	0.208	0.196	0.196	0.208	0.207	0.205	0.209	0.216	0.226	0.22	0.216
			0.191	0.196	0.145	0.171	0.182	0.202	0.143	0.163	0.182	0.192	0.147	0.17	0.185	0.199	0.157	0.2	0.171	0.2	0.182	0.189	0.168	0.206	0.199	0.187	0.153	0.211	0.212	0.21
			0.194	0.185	0.212	0.176	0.201	0.195	0.203	0.181	0.189	0.212	0.201	0.194	0.205	0.2	0.197	0.221	0.207	0.205	0.204	0.211	0.205	0.211	0.199	0.224	0.212	0.217	0.225	0.227
			0.215	0.203	0.21	0.193	0.198	0.186	0.192	0.204	0.199	0.2	0.195	0.208	0.202	0.209	0.205	0.203	0.217	0.209	0.2	0.2	0.21	0.213	0.208	0.217	0.233	0.226	0.225	0.222
			0.219	0.214	0.208	0.206	0.23	0.206	0.206	0.205	0.205	0.205	0.172	0.191	0.182	0.206	0.207	0.205	0.216	0.211	0.189	0.192	0.193	0.198	0.195	0.196	0.176	0.209	0.209	0.219
			6				12				18				24				30				36				42
			1				7				13				19				25				31				37
			0.094				0.139167				0.156583				0.169833				0.16575				0.15225				0.137833
			0.136083				0.173333				0.18				0.188083				0.185667				0.199833				0.192333
			0.188083				0.1625				0.164917				0.185417				0.186				0.199				0.217417
			0.185833				0.179667				0.179083				0.192667				0.178583				0.208167				0.215833
			0.18575				0.175583				0.1745				0.191917				0.1965				0.202				0.212417
			0.202917				0.200583				0.197583				0.2035				0.205083				0.20575				0.216667
			6				12				18				24				30				36				42
			n3
			1				7				13				19				25				31				37
			0.09	0.099	0.107	0.112	0.162	0.172	0.186	0.201	0.174	0.194	0.193	0.203	0.188	0.19	0.174	0.182	0.153	0.167	0.19	0.169	0.167	0.204	0.184	0.184	0.155	0.181	0.175	0.174
			0.091	0.105	0.118	0.126	0.18	0.196	0.209	0.213	0.182	0.208	0.197	0.184	0.194	0.194	0.169	0.178	0.183	0.179	0.181	0.17	0.187	0.21	0.192	0.181	0.198	0.198	0.174	0.157
			0.094	0.112	0.12	0.129	0.187	0.201	0.217	0.208	0.19	0.207	0.183	0.195	0.172	0.199	0.174	0.183	0.184	0.19	0.171	0.193	0.21	0.204	0.191	0.2	0.199	0.204	0.185	0.159
			0.115	0.13	0.141	0.146	0.165	0.166	0.154	0.174	0.204	0.204	0.205	0.183	0.174	0.179	0.185	0.185	0.174	0.19	0.201	0.189	0.187	0.211	0.229	0.235	0.2	0.235	0.223	0.223
			0.13	0.153	0.162	0.159	0.198	0.189	0.195	0.173	0.182	0.206	0.187	0.17	0.174	0.172	0.17	0.175	0.191	0.196	0.186	0.186	0.211	0.216	0.211	0.215	0.231	0.236	0.228	0.229
			0.16	0.181	0.186	0.205	0.211	0.196	0.139	0.169	0.135	0.155	0.176	0.156	0.182	0.191	0.159	0.167	0.189	0.194	0.173	0.177	0.216	0.21	0.205	0.203	0.23	0.222	0.23	0.234
			0.164	0.177	0.175	0.193	0.195	0.192	0.207	0.182	0.14	0.207	0.178	0.193	0.192	0.194	0.216	0.209	0.171	0.165	0.187	0.184	0.191	0.207	0.222	0.212	0.195	0.207	0.232	0.235
			0.189	0.188	0.193	0.182	0.196	0.175	0.163	0.144	0.151	0.139	0.145	0.172	0.202	0.202	0.205	0.2	0.169	0.188	0.153	0.175	0.209	0.212	0.206	0.213	0.235	0.22	0.211	0.218
			0.198	0.205	0.201	0.211	0.21	0.173	0.158	0.157	0.145	0.15	0.144	0.146	0.194	0.211	0.212	0.194	0.186	0.189	0.138	0.17	0.217	0.208	0.201	0.206	0.194	0.213	0.216	0.222
			0.168	0.186	0.188	0.175	0.203	0.216	0.208	0.182	0.205	0.168	0.193	0.177	0.182	0.175	0.163	0.196	0.212	0.199	0.214	0.211	0.205	0.208	0.222	0.211	0.2	0.204	0.232	0.219
			0.199	0.197	0.185	0.18	0.213	0.222	0.197	0.183	0.191	0.178	0.178	0.196	0.188	0.187	0.181	0.199	0.207	0.213	0.2	0.205	0.194	0.22	0.199	0.205	0.212	0.222	0.21	0.224
			0.192	0.2	0.195	0.194	0.205	0.211	0.204	0.207	0.159	0.182	0.16	0.206	0.191	0.193	0.192	0.19	0.222	0.205	0.184	0.195	0.214	0.222	0.155	0.19	0.21	0.224	0.219	0.219
			0.166	0.183	0.177	0.168	0.191	0.201	0.211	0.164	0.184	0.174	0.176	0.165	0.202	0.203	0.174	0.209	0.182	0.174	0.187	0.203	0.188	0.2	0.201	0.206	0.191	0.22	0.223	0.222
			0.196	0.187	0.168	0.185	0.214	0.203	0.197	0.183	0.177	0.187	0.183	0.189	0.194	0.2	0.187	0.214	0.179	0.191	0.185	0.21	0.209	0.195	0.195	0.208	0.216	0.211	0.208	0.207
			0.193	0.194	0.198	0.198	0.208	0.199	0.2	0.18	0.181	0.192	0.193	0.175	0.209	0.213	0.183	0.201	0.189	0.186	0.149	0.202	0.209	0.204	0.199	0.206	0.216	0.203	0.208	0.206
			0.2	0.224	0.216	0.186	0.199	0.208	0.217	0.207	0.194	0.193	0.187	0.193	0.197	0.179	0.192	0.21	0.193	0.217	0.212	0.212	0.21	0.207	0.217	0.217	0.196	0.198	0.23	0.232
			0.22	0.215	0.208	0.205	0.201	0.208	0.216	0.2	0.194	0.195	0.188	0.186	0.184	0.2	0.201	0.214	0.215	0.21	0.2	0.199	0.229	0.208	0.211	0.211	0.219	0.223	0.211	0.218
			0.205	0.216	0.204	0.204	0.227	0.208	0.21	0.177	0.2	0.21	0.195	0.218	0.167	0.211	0.191	0.21	0.216	0.207	0.179	0.196	0.186	0.219	0.205	0.204	0.222	0.216	0.215	0.211
			6				12				18				24				30				36				42
			1				7				13				19				25				31				37
			0.108583				0.194333				0.1925				0.183083				0.1775				0.192833				0.179917
			0.155667				0.177417				0.18025				0.176083				0.187167				0.212417				0.22675
			0.189667				0.179333				0.159167				0.202583				0.172917				0.208667				0.2165
			0.18825				0.20425				0.18275				0.186417				0.205583				0.20375				0.21625
			0.184417				0.195917				0.181333				0.199083				0.186417				0.201667				0.210917
			0.208583				0.2065				0.196083				0.196333				0.204667				0.210333				0.215917
			6				12				18				24				30				36				42

## Sheet: S2D
Supplemental Dataset S2D:All 504 Fv/Fm and absorption measurements of all replicates. Raw measurements values of maximum quantum yield of Photosystem II (Fv/Fm) aquired with the ImagMAX/L PAM (setup see method section on Photophysiological measurements). For every 12-well plate a measurement (Y(II)) was done for every well. On the right side average values are displayed. All three biological repl…
n1	Y(II)1	Y(II)2	Y(II)3	Y(II)4	Y(II)5	Y(II)6	Y(II)7	Y(II)8	Y(II)9	Y(II)10	Y(II)11	Y(II)12		Average
1	0	0	0	0	0	0	0	0	0	0	0	0		0
2	0	0	0	0	0	0	0	0	0	0	0	0		0
3	0	0	0	0	0	0	0	0	0	0	0	0.4		0.0333333
4	0	0	0	0.313	0	0	0	0	0	0	0	0.348		0.0550833
5	0.487	0.433	0.459	0.47	0	0	0	0.471	0.398	0	0.446	0.456		0.301667
6	0.524	0.552	0.585	0.611	0.496	0.504	0.536	0.595	0.517	0.53	0.566	0.616		0.552667
7	0	0	0	0	0	0	0	0	0	0	0	0		0
8	0	0	0	0	0	0	0	0	0	0	0	0		0
9	0.387	0	0	0	0.416	0	0	0	0.319	0	0	0		0.0935
10	0.504	0.495	0.5	0.455	0.491	0.491	0.446	0.44	0.496	0.482	0.472	0.431		0.47525
11	0.604	0.581	0.559	0.55	0.592	0.57	0.561	0.537	0.611	0.6	0.583	0.557		0.575417
12	0.665	0.659	0.655	0.65	0.672	0.654	0.652	0.646	0.675	0.667	0.66	0.656		0.65925
13	0	0	0	0	0	0	0	0	0	0	0	0		0
14	0.339	0.36	0	0	0.283	0	0	0	0.246	0.336	0	0		0.130333
15	0.504	0.496	0.462	0.469	0.462	0.505	0.449	0.481	0.466	0.45	0.458	0.441		0.47025
16	0.584	0.568	0.564	0.557	0.573	0.569	0.574	0.561	0.589	0.58	0.575	0.558		0.571
17	0.625	0.614	0.604	0.613	0.625	0.605	0.608	0.606	0.635	0.631	0.618	0.618		0.616833
18	0.679	0.674	0.67	0.677	0.675	0.665	0.667	0.673	0.681	0.676	0.675	0.675		0.673917
19	0.18	0.223	0	0	0.229	0	0	0	0.286	0	0	0		0.0765
20	0.432	0.421	0.422	0.421	0.388	0.389	0.387	0.358	0.322	0.333	0.333	0.33		0.378
21	0.558	0.56	0.544	0.534	0.546	0.538	0.537	0.517	0.532	0.525	0.517	0.5		0.534
22	0.61	0.6	0.594	0.59	0.606	0.597	0.597	0.59	0.604	0.604	0.605	0.597		0.5995
23	0.637	0.626	0.621	0.631	0.627	0.614	0.618	0.624	0.634	0.623	0.624	0.631		0.625833
24	0.676	0.667	0.663	0.668	0.66	0.652	0.65	0.658	0.668	0.662	0.658	0.662		0.662
25	0.116	0.14	0.165	0.149	0.172	0	0.214	0	0.162	0	0	0		0.0931667
26	0.426	0.444	0.439	0.444	0.336	0.378	0.377	0.359	0.235	0.303	0.316	0.296		0.36275
27	0.584	0.579	0.566	0.568	0.578	0.561	0.559	0.546	0.572	0.559	0.542	0.533		0.56225
28	0.628	0.613	0.608	0.609	0.616	0.605	0.604	0.603	0.623	0.608	0.608	0.6		0.610417
29	0.669	0.657	0.651	0.658	0.659	0.65	0.644	0.648	0.668	0.658	0.659	0.656		0.656417
30	0.697	0.687	0.676	0.679	0.684	0.665	0.66	0.67	0.692	0.683	0.678	0.679		0.679167
31	0	0	0	0	0	0	0	0	0	0	0	0		0
32	0.214	0.244	0.291	0.318	0.155	0.171	0.191	0.226	0.113	0.126	0.145	0.151		0.195417
33	0.595	0.594	0.593	0.604	0.562	0.567	0.575	0.577	0.524	0.552	0.563	0.568		0.572833
34	0.649	0.646	0.644	0.652	0.636	0.64	0.645	0.64	0.637	0.642	0.651	0.651		0.644417
35	0.678	0.679	0.671	0.674	0.677	0.669	0.672	0.674	0.675	0.674	0.676	0.678		0.67475
36	0.719	0.714	0.714	0.714	0.71	0.707	0.71	0.711	0.711	0.716	0.726	0.719		0.71425
37	0	0	0	0	0	0	0	0	0	0	0	0		0
38	0	0	0	0	0	0	0	0	0	0	0	0		0
39	0.463	0.493	0.527	0.547	0.422	0.453	0.477	0.5	0.352	0.388	0.425	0.44		0.45725
40	0.588	0.605	0.617	0.638	0.562	0.585	0.605	0.626	0.556	0.587	0.605	0.628		0.600167
41	0.652	0.651	0.659	0.668	0.639	0.639	0.647	0.66	0.635	0.643	0.651	0.665		0.65075
42	0.717	0.713	0.713	0.72	0.703	0.701	0.709	0.711	0.701	0.704	0.714	0.711		0.70975
n2	Y(II)1	Y(II)2	Y(II)3	Y(II)4	Y(II)5	Y(II)6	Y(II)7	Y(II)8	Y(II)9	Y(II)10	Y(II)11	Y(II)12		Average
1	0	0	0	0	0	0	0	0	0	0	0	0		0
2	0	0	0	0	0	0	0	0	0	0	0	0		0
3	0	0	0	0	0	0	0	0	0	0	0	0		0
4	0	0	0	0	0	0	0	0	0	0	0	0		0
5	0.445	0.438	0.467	0.374	0.432	0	0	0.32	0.425	0.398	0.373	0.396		0.339
6	0.6	0.564	0.53	0.53	0.576	0.513	0.487	0.491	0.58	0.545	0.512	0.504		0.536
7	0	0	0	0	0	0	0	0	0	0	0	0		0
8	0	0	0	0	0	0	0	0	0	0	0	0		0
9	0	0	0	0	0	0	0	0	0	0	0	0		0
10	0.483	0.487	0.508	0.414	0.46	0.5	0	0	0.47	0.443	0	0.525		0.3575
11	0.577	0.549	0.514	0.5	0.563	0.53	0.5	0.491	0.575	0.545	0.526	0.491		0.530083
12	0.67	0.644	0.631	0.635	0.661	0.641	0.624	0.611	0.665	0.66	0.644	0.612		0.6415
13	0	0	0	0	0	0	0	0	0	0	0	0		0
14	0.423	0	0	0.538	0	0	0	0	0	0	0	0		0.0800833
15	0.5	0.482	0.463	0.441	0.487	0.458	0.41	0.419	0.465	0.459	0.538	0.421		0.461917
16	0.557	0.536	0.527	0.526	0.542	0.518	0.5	0.505	0.552	0.542	0.522	0.509		0.528
17	0.625	0.609	0.602	0.596	0.628	0.604	0.596	0.584	0.627	0.616	0.609	0.588		0.607
18	0.663	0.654	0.653	0.652	0.658	0.65	0.647	0.654	0.662	0.658	0.656	0.65		0.65475
19	0	0	0	0	0	0	0	0	0	0	0	0		0
20	0.441	0.44	0.409	0.386	0.398	0.435	0.379	0.389	0.339	0.358	0.364	0.366		0.392
21	0.538	0.523	0.518	0.513	0.522	0.505	0.491	0.5	0.513	0.504	0.495	0.473		0.507917
22	0.583	0.569	0.563	0.57	0.578	0.566	0.567	0.562	0.579	0.568	0.566	0.558		0.569083
23	0.634	0.617	0.619	0.625	0.624	0.614	0.616	0.621	0.621	0.624	0.629	0.621		0.622083
24	0.656	0.646	0.649	0.655	0.649	0.643	0.643	0.656	0.656	0.652	0.662	0.663		0.6525
25	0	0	0	0.154	0	0	0	0	0	0	0	0		0.0128333
26	0.458	0.455	0.451	0.448	0.412	0.409	0.412	0.416	0.314	0.347	0.354	0.354		0.4025
27	0.585	0.549	0.54	0.543	0.568	0.543	0.537	0.524	0.559	0.549	0.53	0.521		0.545667
28	0.606	0.599	0.593	0.596	0.604	0.59	0.584	0.585	0.608	0.593	0.597	0.589		0.595333
29	0.64	0.632	0.624	0.626	0.641	0.627	0.626	0.62	0.64	0.624	0.628	0.625		0.629417
30	0.683	0.667	0.657	0.667	0.668	0.658	0.649	0.661	0.679	0.667	0.665	0.665		0.6655
31	0	0	0	0	0	0	0	0	0	0	0	0		0
32	0.282	0.313	0.367	0.414	0.176	0.207	0.22	0.275	0	0	0.156	0.167		0.21475
33	0.582	0.577	0.57	0.582	0.551	0.558	0.552	0.56	0.517	0.539	0.539	0.549		0.556333
34	0.599	0.592	0.606	0.614	0.586	0.582	0.585	0.604	0.578	0.587	0.59	0.599		0.5935
35	0.636	0.633	0.63	0.644	0.627	0.619	0.614	0.628	0.625	0.618	0.624	0.632		0.6275
36	0.698	0.687	0.689	0.698	0.687	0.682	0.676	0.69	0.683	0.685	0.687	0.697		0.68825
37	0	0	0	0	0	0	0	0	0	0	0	0		0
38	0	0	0	0.467	0	0	0	0	0	0	0	0		0.0389167
39	0.455	0.481	0.507	0.541	0.4	0.425	0.473	0.507	0.336	0.369	0.415	0.45		0.446583
40	0.563	0.559	0.57	0.596	0.552	0.553	0.562	0.587	0.534	0.553	0.566	0.579		0.5645
41	0.624	0.616	0.619	0.64	0.607	0.601	0.606	0.633	0.593	0.608	0.614	0.63		0.615917
42	0.682	0.667	0.674	0.69	0.674	0.669	0.674	0.682	0.672	0.672	0.676	0.683		0.67625
n3	Y(II)1	Y(II)2	Y(II)3	Y(II)4	Y(II)5	Y(II)6	Y(II)7	Y(II)8	Y(II)9	Y(II)10	Y(II)11	Y(II)12		Average
1	0	0	0	0	0	0	0	0	0	0	0	0		0
2	0	0	0	0	0	0	0	0	0	0	0	0		0
3	0	0	0	0	0	0	0	0	0	0	0	0		0
4	0	0	0	0	0	0	0	0	0	0	0	0		0
5	0.462	0.571	0.35	0.386	0.423	0.398	0	0.413	0.431	0.455	0.351	0		0.353333
6	0.629	0.574	0.54	0.543	0.6	0.543	0.514	0.509	0.594	0.571	0.544	0.513		0.556167
7	0	0	0	0	0	0	0	0	0	0	0	0		0
8	0	0	0	0	0	0	0	0	0	0	0	0		0
9	0.419	0	0	0	0	0	0	0	0	0	0	0		0.0349167
10	0.5	0.522	0.541	0.422	0.477	0	0.625	0	0.445	0.384	0	0		0.326333
11	0.642	0.621	0.606	0.604	0.64	0.614	0.596	0.591	0.622	0.619	0.605	0.591		0.612583
12	0.675	0.662	0.653	0.655	0.665	0.647	0.64	0.641	0.657	0.661	0.654	0.641		0.65425
13	0	0	0	0	0	0	0	0	0	0	0	0		0
14	0.405	0	0	0.397	0.33	0.429	0.467	0	0	0.385	0	0.294		0.225583
15	0.552	0.536	0.518	0.492	0.522	0.523	0.486	0.468	0.491	0.5	0.486	0.482		0.504667
16	0.617	0.605	0.583	0.571	0.598	0.583	0.577	0.559	0.594	0.591	0.581	0.556		0.584583
17	0.66	0.648	0.642	0.642	0.652	0.646	0.635	0.631	0.648	0.651	0.646	0.628		0.644083
18	0.688	0.686	0.685	0.677	0.685	0.678	0.674	0.678	0.681	0.684	0.683	0.675		0.681167
19	0.195	0	0	0	0	0	0.385	0	0	0	0	0		0.0483333
20	0.458	0.455	0.468	0.45	0.429	0.459	0.45	0.418	0.414	0.425	0.434	0.41		0.439167
21	0.59	0.583	0.566	0.569	0.557	0.55	0.558	0.549	0.53	0.549	0.554	0.531		0.557167
22	0.63	0.627	0.617	0.614	0.627	0.621	0.618	0.614	0.626	0.627	0.631	0.619		0.622583
23	0.662	0.65	0.651	0.649	0.654	0.653	0.656	0.658	0.66	0.665	0.667	0.658		0.656917
24	0.688	0.682	0.675	0.673	0.689	0.678	0.674	0.679	0.69	0.693	0.691	0.682		0.682833
25	0	0	0.196	0.157	0	0	0	0	0	0	0	0		0.0294167
26	0.509	0.509	0.513	0.513	0.45	0.464	0.468	0.478	0.381	0.409	0.413	0.416		0.46025
27	0.612	0.597	0.592	0.595	0.582	0.579	0.571	0.573	0.557	0.557	0.556	0.546		0.576417
28	0.651	0.649	0.641	0.641	0.638	0.631	0.623	0.622	0.626	0.627	0.625	0.619		0.63275
29	0.676	0.667	0.663	0.661	0.665	0.661	0.655	0.656	0.667	0.661	0.655	0.657		0.662
30	0.704	0.695	0.695	0.698	0.69	0.685	0.677	0.686	0.692	0.687	0.69	0.687		0.6905
31	0	0	0	0	0	0	0	0	0	0	0	0		0
32	0.368	0.407	0.431	0.454	0.243	0.319	0.354	0.371	0	0.213	0.248	0.281		0.307417
33	0.592	0.593	0.591	0.596	0.565	0.565	0.565	0.568	0.525	0.528	0.536	0.545		0.564083
34	0.637	0.635	0.633	0.632	0.624	0.624	0.624	0.624	0.621	0.622	0.627	0.627		0.6275
35	0.663	0.661	0.658	0.654	0.653	0.646	0.642	0.651	0.642	0.643	0.648	0.649		0.650833
36	0.694	0.687	0.684	0.687	0.683	0.678	0.671	0.677	0.682	0.68	0.679	0.682		0.682
37	0	0	0	0	0	0	0	0	0	0	0	0		0
38	0	0	0.269	0.286	0	0	0	0	0	0	0	0		0.04625
39	0.507	0.515	0.519	0.532	0.463	0.473	0.493	0.507	0.422	0.439	0.466	0.477		0.484417
40	0.588	0.586	0.586	0.605	0.571	0.571	0.575	0.596	0.564	0.571	0.578	0.595		0.582167
41	0.64	0.632	0.64	0.643	0.627	0.626	0.624	0.635	0.624	0.623	0.632	0.639		0.632083
42	0.683	0.678	0.675	0.678	0.672	0.67	0.667	0.678	0.67	0.676	0.675	0.683		0.675417

## Sheet: S2E
Supplemental Dataset S2E:All 504 Fv/Fm and absorption measurements of all replicates. Averaged values of every 12-well plate of all three biological replicates (42 plates * 3) as well as an overview of the averaged values for every replicate with a blue color gradient corresponding to increase/decrease of values within the biological replicates.
	LiTempn1_11_11_21	Litempn2_18_11_21	Litempn3_26_11_21		Average	Standard Deviation				n1
1	0	0	0		0	0
2	0	0	0		0	0				1				7				13				19				25				31				37
3	0.0333333	0	0		0.0111111	0.019245
4	0.0550833	0	0		0.0183611	0.0318024				0				0				0				0.0765				0.0931667				0				0
5	0.301667	0.339	0.353333		0.331333	0.0266729
6	0.552667	0.536	0.556167		0.548278	0.0107759
7	0	0	0		0	0				0				0				0.130333				0.378				0.36275				0.195417				0
8	0	0	0		0	0
9	0.0935	0	0.0349167		0.0428056	0.0472466
10	0.47525	0.3575	0.326333		0.386361	0.0785415				0.0333333				0.0935				0.47025				0.534				0.56225				0.572833				0.45725
11	0.575417	0.530083	0.612583		0.572694	0.0413173
12	0.65925	0.6415	0.65425		0.651667	0.00915264
13	0	0	0		0	0				0.0550833				0.47525				0.571				0.5995				0.610417				0.644417				0.600167
14	0.130333	0.0800833	0.225583		0.145333	0.0739007
15	0.47025	0.461917	0.504667		0.478944	0.0226624
16	0.571	0.528	0.584583		0.561194	0.0295386				0.301667				0.575417				0.616833				0.625833				0.656417				0.67475				0.65075
17	0.616833	0.607	0.644083		0.622639	0.0192112
18	0.673917	0.65475	0.681167		0.669944	0.013649
19	0.0765	0	0.0483333		0.0416111	0.0386905				0.552667				0.65925				0.673917				0.662				0.679167				0.71425				0.70975
20	0.378	0.392	0.439167		0.403056	0.032047
21	0.534	0.507917	0.557167		0.533028	0.0246394
22	0.5995	0.569083	0.622583		0.597056	0.0268336
23	0.625833	0.622083	0.656917		0.634944	0.0191207				6				12				18				24				30				36				42
24	0.662	0.6525	0.682833		0.665778	0.0155155
25	0.0931667	0.0128333	0.0294167		0.0451389	0.0424117
26	0.36275	0.4025	0.46025		0.4085	0.0490261				n2
27	0.56225	0.545667	0.576417		0.561444	0.0153908
28	0.610417	0.595333	0.63275		0.612833	0.018825				1				7				13				19				25				31				37
29	0.656417	0.629417	0.662		0.649278	0.0174253
30	0.679167	0.6655	0.6905		0.678389	0.0125181				0				0				0				0				0.0128333				0				0
31	0	0	0		0	0
32	0.195417	0.21475	0.307417		0.239194	0.0598678
33	0.572833	0.556333	0.564083		0.564417	0.00825505				0				0				0.0800833				0.392				0.4025				0.21475				0.0389167
34	0.644417	0.5935	0.6275		0.621806	0.0259316
35	0.67475	0.6275	0.650833		0.651028	0.0236256
36	0.71425	0.68825	0.682		0.694833	0.0171032				0				0				0.461917				0.507917				0.545667				0.556333				0.446583
37	0	0	0		0	0
38	0	0.0389167	0.04625		0.0283889	0.0248574
39	0.45725	0.446583	0.484417		0.46275	0.0195071				0				0.3575				0.528				0.569083				0.595333				0.5935				0.5645
40	0.600167	0.5645	0.582167		0.582278	0.0178336
41	0.65075	0.615917	0.632083		0.632917	0.0174316
42	0.70975	0.67625	0.675417		0.687139	0.0195862				0.339				0.530083				0.607				0.622083				0.629417				0.6275				0.615917
										0.536				0.6415				0.65475				0.6525				0.6655				0.68825				0.67625
										6				12				18				24				30				36				42
										n3
										1				7				13				19				25				31				37
										0				0				0				0.0483333				0.0294167				0				0
										0				0				0.225583				0.439167				0.46025				0.307417				0.04625
										0				0.0349167				0.504667				0.557167				0.576417				0.564083				0.484417
										0				0.326333				0.584583				0.622583				0.63275				0.6275				0.582167
										0.353333				0.612583				0.644083				0.656917				0.662				0.650833				0.632083
										0.556167				0.65425				0.681167				0.682833				0.6905				0.682				0.675417
										6				12				18				24				30				36				42

## Sheet: S2F
Supplemental Dataset ST2F: All 504 Fv/Fm and absorption measurements of all replicates. An overview of all measured averaged physiological values (Absorption λ 480 nm in orange, Absorption λ 680 nm in green, Absorption λ 750 nm in grey), Fv/Fm values in blue. (see also Suppl. Figure 1)
				n1																																					n1
																																									0.147167				0.200833				0.249417
				0.1765				0.227917				0.265083				0.356167				0.25925				0.238333				0.161417
																																									0.200583				0.268				0.320417
				0.220833				0.268833				0.318833				0.31875				0.34425				0.308667				0.281667
																																									0.2965				0.340167				0.365
				0.292833				0.321417				0.324333				0.342417				0.3385				0.344417				0.369833
																																									0.34375				0.341833				0.352667
				0.3205				0.3265				0.334				0.371083				0.39975				0.36				0.358833
																																									0.306583				0.352667				0.33125
				0.288667				0.323				0.324333				0.354917				0.373417				0.369				0.406917
																																									0.321333				0.355167				0.41275
				0.300833				0.323167				0.378333				0.387667				0.39475				0.398				0.402667
																																									n2
				n2
																																									0.117083				0.192667				0.234917
				0.141167				0.203583				0.248833				0.266917				0.25625				0.18675				0.148083
																																									0.211833				0.312167				0.356333
				0.216083				0.303333				0.332083				0.371083				0.354417				0.318333				0.249583
																																									0.345417				0.302917				0.314417
				0.313833				0.28925				0.307				0.380583				0.3705				0.396083				0.447833
																																									0.358333				0.3795				0.3805
				0.319333				0.34225				0.35025				0.3995				0.371833				0.45125				0.453917
																																									0.363167				0.369333				0.378
				0.339167				0.33425				0.348917				0.409917				0.419417				0.397833				0.4795
																																									0.431167				0.460167				0.473
				0.360667				0.39925				0.41				0.43475				0.4325				0.406				0.457083
				n3																																						n3
				0.169333				0.281583				0.32525				0.303333				0.279333				0.264917				0.206583														0.15025				0.276083
				0.238333				0.296833				0.327667				0.317083				0.360417				0.368333				0.381														0.250167				0.314833
				0.29625				0.348667				0.315083				0.422667				0.32275				0.413833				0.420917														0.320333				0.35775
				0.283583				0.399417				0.38075				0.3675				0.43675				0.408083				0.4635														0.311583				0.445167
				0.278833				0.386167				0.3515				0.403667				0.37275				0.337				0.476417														0.311583				0.426833
				0.336083				0.404667				0.4025				0.416083				0.394917				0.46625				0.458083														0.402667				0.481583
				n1-n3																																							n1-n3
				0.162333				0.237694				0.279722				0.308806				0.264944				0.23				0.172028															0.138167				0.223194
				0.225083				0.289667				0.326194				0.335639				0.353028				0.331778				0.304083															0.220861				0.298333
				0.300972				0.319778				0.315472				0.381889				0.343917				0.384778				0.412861															0.32075				0.333611
				0.307806				0.356056				0.355				0.379361				0.402778				0.406444				0.425417															0.337889				0.388833
				0.302222				0.347806				0.341583				0.3895				0.388528				0.367944				0.454278															0.327111				0.382944
				0.332528				0.375694				0.396944				0.412833				0.407389				0.423417				0.439278															0.385056				0.432306
[truncated: 13 more columns]

[truncated: 86 more sheets: S2G, S3, S4A, S4B, S5, ST6 26_red, ST6 25_cyan, ST6 24_brown, ST6 23_yellow, ST6 22_turquoise, ST6 21_tan, ST6 20_salmon, ST6 19_royalblue, ST6 18_purple, ST6 17_pink, ST6 16_orange, ST6 15_midnightblue, ST6 14_magenta, ST6 13_lightyellow, ST6 12_lightgreen …]
